# Supplementary material for: Lipid-rich necrotic core of the carotid plaque and the risk of major adverse cardiovascular and cerebrovascular events: a meta-analysis and systematic review
Source: PeerJ. 2026 May 6;14:e21214. doi: 10.7717/peerj.21214 (PMC13156956; doi:10.7717/peerj.21214)
Supplement: Supplemental Information 5 — Key features of the 18 studies included in the meta-analysis, including study design, participant demographics, imaging modalities, and LRNC measurement methods. [file peerj-14-21214-s005.xlsx]

## Sheet: Sheet1
NO. (of study)	NO. （of article）	Author	Year	Study design	sample size(person)	sample size(plaque)	men（n）	Mean age （years）	study period	follow-up time(months)	LRNC characteristics	Imaging modality	Disease in MACCEs	study objects	Corresponding Figure	risk of bias
1	1	TangYX	2023	case control study	45	45	30	70.13	NR	NR	LRNC prevalence LRNC + IPH prevalence LRNC + Ulcer prevalence LRNC + IPH + Ulcer prevalence	MRI	stroke	correlation between MACCEs and plaques ipsilateral or contralateral	Figure3.B Figure5.C	medium
2	2	DalagerS	2007	cross-sectional study	300	599	70	47.1	1996.2-1999.3	NR	American heart association (AHA) lesion type	tissue sections He staining	cardiac death	plaques in patients with MACCEs	Figure5.B	low
3	3	BrunnerG	2021	cohort study	1256	1256	555	70.9	1987-2016	126	Presence of lipid core Total lipid core volume Mean lipid core area Max. lipid core area Total lipid core %-of total wall volume	MRI	stroke	the outcome of patients with carotid artery plaques at baseline	Figure5.A	high
4	4	BosD	2021	cohort study	1349	1349	681	70.9	2007-2015	61.2	Presence of lipid-rich necrotic core	MRI	stroke	the outcome of patients with carotid artery plaques at baseline	Figure3.A	high
5	5	ToornJ	2022	cohort study	1349	1349	681	72.3	2007-2015	57.6	Presence of lipid-rich necrotic core	MRI	myocardial infarction, cardiac death, and stroke	the outcome of patients with carotid artery plaques at baseline	Figure5.A	high
6	6	XuYL	2016	cross-sectional study	58	58	34	58	NR	NR	LRNC prevalence	MRI	stroke	plaques in patients with MACCEs	Figure5.B	low
7	7	LuMM	2022	cross-sectional study	270	270	191	65.2	NR	NR	LRNC prevalence % Volume of plaque components	MRI	stroke	plaques in patients with MACCEs	Figure5.B Figure6.D	low
8	8	GrimmJ	2013	cross-sectional study	34	68	24	70	NR	NR	Max. necrotic core, [%](Plaque components as percentage of the vessel wall (in%)) Max. necrotic core, [mm2] Necrotic core [%] American heart association (AHA) lesion type	MRI	stroke	correlation between MACCEs and plaques ipsilateral or contralateral	Figure5.C Figure6.B S5 S8	medium
9	9	SaamT	2016	cohort study	111	202	74	71.8	2009-2011	NR	AHA LT IV/V Lipidrich necrotic core	MRI	stroke	correlation between MACCEs and plaques ipsilateral or contralateral	Figure3.B Figure5.C S5	medium
10	10	CheFL	2021	cohort study	156	156	108	61.18	2011.1-2013.12	3.1	LRNC prevalence mean LRNC volume %LRNC in plaques	MRI	stroke recurrence	the outcome of patients with carotid artery plaques at baseline	Figure3.A Figure6.A Figure6.C Figure6.D	high
11	11	GuoDL	2022	cross-sectional study	60	85	36	65.4	2019.1-2019.12	NR	LRNC prevalence Lipid area	CT	ESUS	correlation between MACCEs and plaques ipsilateral or contralateral	Figure3.B Figure5.C	medium
12	12	HyafilF	2016	cross-sectional study	18	36	7	65.4	NR	NR	AHA lesion type distribution Maximal lipid core area	MRI	stroke	correlation between MACCEs and plaques ipsilateral or contralateral	Figure3.B Figure5.C S5	medium
13	13-1	SongJ	2021	cohort study	189	189	92	71.6	NR	NR	Volume of LRNC	CT	ESUS	correlation between MACCEs and plaques ipsilateral or contralateral	S6	medium
14	13-2	SongJ	2021	cohort study	94	188	42	65.2	NR	NR	Volume of LRNC	CT	ESUS	plaques in patients with MACCEs	S7	duplicated
15	14-1	MaggeR	2013	cohort study	329	329	117	51	2001.1-2007.1	14.8	Volume of lipids Percent of lipids (compared with the total number of voxels in the carotid wall) Number of lipid clusters (20 or more “lipid” voxels adjacent to each other) Lipid cluster maximal size (mm3) Location of the largest lipid cluster (% from wall lumen)	CT	stroke	the outcome of patients with carotid artery plaques at baseline	Figure6.A Figure6.C	medium
16	14-2	MaggeR	2013	cohort study	14	28	1	77.2	2001.1-2007.1	NR	Volume of lipids Percent of lipids (compared with the total number of voxels in the carotid wall) Number of lipid clusters (20 or more “lipid” voxels adjacent to each other) Lipid cluster maximal size (mm3) Location of the largest lipid cluster (% from wall lumen)	CT	stroke recurrence	correlation between MACCEs and plaques ipsilateral or contralateral	S7 S8	duplicated
17	15-1	GiannottiN	2021	cross-sectional study	25	25	18	65	NR	NR	Mean LRNC volume %Volume of plaque components	MRI	stroke recurrence	the outcome of patients with carotid artery plaques at baseline	Figure6.C	high
18	15-2	GiannottiN	2021	cross-sectional study	25	25	18	65	NR	NR	Mean LRNC volume %Volume of plaque components	MRI	stroke	plaques in patients with MACCEs	Figure6.D Figure6.A S6	duplicated
